# Supplementary material for: Noninvasive imaging-guided ultrasonic neurostimulation with arbitrary 2D patterns and its application for high-quality vision restoration
Source: Nat Commun. 2024 May 27;15:4481. doi: 10.1038/s41467-024-48683-6 (PMC11130148; doi:10.1038/s41467-024-48683-6)
Supplement: Supplementary file 4 — Source data [file 41467_2024_48683_MOESM4_ESM.xlsx]

## Sheet: Fig 1f
light healthy rat	US healthy rat	light blind rat	US blind rat
29.215	50.7345	6.72713	49.1404
55.923	59.8178	4.79148	33.6189
40.1882	61.3189	7.78988	44.7581
60.9958	40.9716	6.84686	51.3441
65.0578	52.4945	7.90891	32.3588
67.8233	22.579	7.35054	41.7897
44.1253	72.724	7.64257	51.556
61.5755	45.5749	5.07194	18.1114
56.2397	36.7811	5.67366	62.0504
67.3389	51.3146	6.41891	83.2943
62.9032	33.3417	7.14256	60.8788
68.4377	54.8809	8.46736	41.3687
52.6814	46.6218	6.62305	52.7579
52.4478	88.52	8.64002	30.3494
70.1189	72.6185	7.61805	74.9313
22.2081	16.9976	8.52635	60.5928
46.9798	61.9523	7.16503	58.2464
35.2599	33.8085	6.14614	32.7991
48.8465	51.2977	5.07418	51.0952
64.6248	57.7154	7.20214	37.6581
67.3336	66.6403	8.06412	41.4351
39.1714	51.0224	6.61964	37.4788
47.4926	79.3174	6.29698	30.5063
56.7965	47.8417	6.59877	32.2962

## Sheet: Fig. 3c
	Channel 1	Channel 2	Channel 3	Channel 4	Channel 5	Channel 6	Channel 7	Channel 8
Repeat 1	0.268809	3.06659	18.1757	0.217138	0.792769	32.9295	5.11614	0.307939
Repeat 2	0.239029	3.95434	21.8064	0.267085	0.760741	28.5233	2.8367	0.268251
Repeat 3	0.236081	4.35417	20.9906	0.250002	0.705609	25.0078	6.70667	0.28679
Repeat 4	0.301238	6.2279	23.3953	0.248595	0.71359	24.5211	6.70345	0.24434
Repeat 5	0.201463	3.27248	23.2322	0.278331	0.804112	17.705	6.19325	0.241718
Repeat 6	0.290443	6.4537	16.1364	0.257691	0.684014	28.0144	3.12174	0.289851
Repeat 7	0.293395	3.11039	20.783	0.258237	0.748586	17.4202	5.85618	0.198975
Repeat 8	0.281099	6.0866	14.3987	0.275161	0.70351	17.9009	5.09975	0.205063

## Sheet: Fig. 4g
1 Hz	47.3442	45.2455	43.4925	44.3618	43.5926	39.5744	43.5287	42.0553	41.6561	41.1777	42.8594	38.8929	46.9034	45.7042	44.2459	44.2061	42.145	47.0505	43.9403	42.3708	47.9487	43.6931	42.7096	43.5069	42.0106	41.2757	51.1202	48.7698	45.1303	40.9058	41.9632	43.8234	46.4368	40.7036	38.0094	40.3874	45.2005	45.3567	45.5195	43.9482	44.796	43.0144	46.6275	40.6234	45.5286	42.0085	43.3958	45.7925	47.1055
3 Hz	31.1763	38.5733	31.279	27.9367	38.8742	37.3622	31.3585	26.1247	30.477	31.6606	33.4319	31.2292	34.118	33.9068	27.1722	28.4134	29.2615	30.2179	30.9856	32.3511	19.8804	30.4262	37.394	27.9265	36.1283	33.7363	32.1811	33.0481	25.8833	31.9534	38.8762	32.7032	39.4614	36.4367	39.1798	40.2062	40.9629	37.846	38.3778	47.1924	30.4924	47.9948	40.6165	43.2002	32.8098	36.9989	38.2155	40.9486	32.7862
5 Hz	24.3221	9.89934	9.23974	21.7157	16.3679	23.4398	24.8203	25.7602	17.706	23.6368	21.8233	25.5956	24.088	25.969	20.6139	20.5346	26.5404	10.257	18.6762	14.6929	19.3106	24.6731	25.5938	16.0223	18.8504	22.0125	19.7823	22.8695	23.3796	16.4642	20.3805	10.2131	44.5669	37.6465	35.405	39.1096	34.5283	40.0187	37.9134	48.5933	44.54	30.3621	41.8212	34.6473	39.1053	40.7412	43.0162	39.0351	46.2476
10 Hz	2.97318	7.74282	9.0916	5.07014	3.47859	2.65536	5.97317	2.92241	11.6721	6.13767	4.77706	2.85329	7.91681	2.8174	5.29971	15.9447	7.24929	5.01068	2.08167	4.03587	8.40385	2.07933	13.2371	2.94532	2.94357	3.67263	6.76046	6.34019	3.80453	3.81965	7.53248	8.82718	26.8648	24.0686	24.9975	25.8776	22.335	22.8207	24.1607	25.2709	29.04	26.854	24.1265	23.716	28.4744	31.1138	25.4684	24.0465	31.5906
13 Hz	7.66337	2.54264	5.25806	17.692	4.46748	5.65669	2.20521	2.40085	2.42631	5.98908	15.4413	2.22789	6.21299	1.99288	13.6781	6.23223	2.68289	6.62335	3.37097	9.15744	2.43493	2.43137	4.68154	11.5174	2.82243	2.1398	8.62511	6.58465	6.65232	7.31539	4.51012	2.10522	3.3629	3.88457	8.26331	6.85029	3.07879	11.8234	3.13567	2.32602	2.62022	7.86477	4.41512	8.02208	3.75995	16.3315	5.26134	2.73717	20.8642
15 Hz	8.26576	2.90972	2.35853	4.27345	4.12009	5.44178	2.35879	5.17383	6.14093	3.61489	3.54456	2.03754	1.80112	2.63818	2.00844	2.65021	3.08325	9.61359	5.24392	2.89617	1.7482	2.78914	3.36735	3.26631	6.2639	2.62475	2.905	1.69538	2.98858	2.31951	4.15621	3.2886	5.37176	6.68799	6.22387	2.99896	3.13844	1.94966	3.44368	5.88247	2.1113	2.59738	4.88727	5.60537	2.50905	3.67986	3.6679	2.66172	15.8497
18 Hz	3.71474	6.93109	6.36806	2.41343	3.7705	2.43491	4.28161	5.02594	5.3801	1.53132	4.51017	2.99873	2.57158	5.13362	4.05605	3.03977	4.73481	6.9959	2.02831	1.92978	2.34307	2.82259	3.42334	4.6687	2.68869	3.91912	3.18747	5.81904	3.01776	3.41663	2.83731	3.40057	2.82769	2.89665	2.24541	5.8823	4.61031	7.48132	2.78994	5.74659	2.71833	4.80466	4.21722	2.57681	4.92977	5.33078	5.67393	4.32354	5.82556
[truncated: 31 more columns]

## Sheet: Fig. 5b Day 1
1	2	3	4	5	6	7	8	9	10	11	12	13	14	15	16
2.2	0.2	3.8	4.5		3.3	1.5		5.2	0.4	3.2	1.5	0.5	2.2	0.5	1.3
	0.6	4.1			1.4	2.6	0.4	5.7	0.6		2.1	4.2	2.3		1.5
5.5	2.5	1.4	0.4	1.3	3.7	7.1		6.5		3.7	2.6		2.7	5.4	5.5
6.3	3.5	4.8	5.6	2.6	7	7.2	1.5	7.2	7.2	4.5	2.9			5.6
	4.1	5.2		1.1	4.1	3.4	2.8	7.3	7.1	5.2	3.5			3.7	6.6
	4.7	5.5	6.4	2.2	7.2	3.6		7.5	1.7	5.7	7	7.5
7	5.2	1.7	7.1	6.4	9.5	8.9	3.6	7.6	7.4	7.3		7.6			7.3
7.1	5.6	6.2	7.2	6.6	4.6	8	3.9	7.7	7.7	7.5			6.1		7.8
7.2	5.9	6.9	7.3		4.7	4.2	4.2	8	7.9	8		8.1	6.4	1.8	8.1
7.4		7.2	7.5		7.8		7.4	8.1		8.1		8.2		2.3	8.2
7.5	7.2	7.3	8	7.2	5.2		5.1	8.3	3	8.3	6.2	8.3	7.2	2.7	8.3
7.6		7.5	8.1	7.3	9.4	4.8		8.5		8.5		8.4	7.5		8.4
7.8	7.5	7.8	8.3	7.5	9.6	5.2	5.5	8.6	4.4	8.6		8.5	8	7.3	8.5
7.9	7.6	8.1	8.5	7.6	5.8	7.4		8.7		8.7	7.1	8.6	8.1	7.5	8.6
8	7.7	8.3	8.6	7.7	6.2	5.6		8.9		8.8	7.2	8.7	8.3	7.6	8.7
8.2	8	8.5	8.7	7.9	8.4	7.1		9	5.1	8.9	7.3	8.8	8.5	8	8.8
8.4	8.1	8.6	8.9	8.1	7.6	7.3		9.1	5.3	9	7.5	8.9	8.6	8.1	8.9
8.5	8.3	8.7	9	8.2	6.8	6.5	7.1	9.3	5.9	9.1	7.6	9	8.7	8.3	9.1
8.6	8.4	9.1	9.1	8.3	7.1	8.7	7.2	9.4	6.1	9.2	7.7	9.1	8.8	8.4	9.2
8.7	8.5	9.3	9.2	8.4	7.2	8.9	7.3	9.5		9.3	7.9	9.2	8.9	8.5	9.3
8.8	8.6	9.4	9.3	8.5	7.3	7.1	7.5	9.7	6.5	9.4	8.1	9.3	9.1	8.6	9.4
8.9	8.7	9.5	9.4	8.6	7.5	7.2	7.6	9.9	6.7	9.5	8.2	9.4	9.2	8.7	9.5
9.1	8.9	9.7	9.5	8.7	7.6	7.3	8.1	10.1	7.1	9.6	8.3	9.5	9.3	8.9	9.6
9.2	9	9.9	9.7	8.8	7.7	7.5	8.3	10.2	7.2	9.7	8.5	9.7	9.4	9.1	9.8
9.4	9.1	10	9.9	8.9	8	7.6	8.5	10.3	7.3	9.9	8.6	9.9	9.5	9.2	10
9.5	9.2	10.1	10	9	8.1	7.7	8.6	10.4	7.5	10	8.7	10	9.6	9.3	10.1
9.7	9.3	10.3	10.1	9.1	8.2	7.9	8.7	10.5	7.6	10.1	8.8	10.1	9.7	9.4	10.2
9.9	9.4	10.4	10.3	9.3	8.3	8.1	9	10.6	8	10.3	8.9	10.3	9.8	9.5	10.3
10.1	9.5	10.5	10.5	9.4	8.4	8.3	9.1	10.7	8.1	10.4	9	10.5	10	9.6	10.4
10.2	9.6	10.6	10.6	9.5	8.5	8.5	9.3	10.8	8.3	10.6	9.1	10.7	10.1	9.8	10.5
10.3	9.7	10.7	10.7	5.6	8.6	8.6	9.4	10.9	8.5	10.7	9.3	10.8	10.2	9.9	10.6
10.4	9.8	10.8	10.8	9.8	8.9	8.7	9.5	11	8.6	10.8	9.4	10.9	10.4	10	10.7
10.5	10	11	10.9	9.9	9	8.9	9.7	11.2	8.7	11	9.5	11	10.6	10.1	10.8
10.6	10.1	11.1	11	10	9.1	9.1	9.8	11.3	8.9	11.1	9.6	11.1	10.7	10.2	11
10.7	10.2	11.3	11.2	10.1	9.3	9.2	9.9	11.4	9.1	11.3	9.7	11.2	10.8	10.4	11.1
10.8	10.3	11.4	11.3	10.2	9.4	9.3	10	11.5	9.2	11.5	9.9	11.3	11	10.6	11.3
10.9	10.5	11.6	11.4	10.4	9.5	9.4	10.1	11.7	9.3	11.7	10	11.5	11.2	10.7	11.5
11	10.7	11.7	11.5	10.6	9.7	9.5	10.2	11.8	9.4	11.9	10.1	11.7	11.3	10.8	11.7
11.1	10.8	11.8	11.7	10.7	9.9	9.6	10.4	12	9.5	12	10.2	11.9	11.4	11.1	11.9
11.3	10.9	11.9	11.8	10.8	10	9.8	10.6	12.1	9.6	12.1	10.4	12	11.5	11.2	12
11.5	11	12	11.9	10.9	10.2	9.9	10.7	12.3	9.7	12.3	10.6	12.1	11.7	11.3	12.1
11.6	11.1	12.1	12	11.1	10.4	10	10.8	12.8	9.8	12.4	10.7	12.3	11.9	11.4	12.2
11.7	11.3	12.3	12.1	11.3	10.6	10.1	10.9	13	10	12.5	10.8	12.5	12	11.5	12.5
11.8	11.5	12.6	12.3	11.4	10.7	10.3	11	13.1	10.1	12.8	10.9	12.7	12.1	11.6	12.7
11.9	11.7	12.7	12.5	11.5	10.8	10.5	11.1	13.2	10.2	12.9	11.2	12.8	12.3	11.8	12.8
12	12.1	12.9	12.7	11.6	10.9	10.6	11.3	13.3	10.4	13.3	11.3	12.9	12.5	11.9	12.9
12.1	12.3	13	12.8	11.8	11.1	10.7	11.5	13.4	10.6	13.5	11.4	13	12.7	12	13.1
12.3	12.5	13.2	12.9	11.9	11.2	10.8	11.7	13.5	10.7	13.7	11.5	13.1	12.9	12.1	13.2
12.5	12.7	13.3		12	11.3	10.9	11.9	13.6	10.8	13.9	11.7	13.3	13	12.3	13.3
12.6	12.9	13.5		12.1	11.4	11	12.1	13.7	10.9		11.8	13.5	13.1	12.5	13.5
12.7	13	13.7		12.3	11.6	11.2	12.2	13.9	11		11.9	13.7	13.2	12.7	13.6
12.8	13.1	13.8		12.5	11.7	11.3	12.3		11.1		12.1	13.9	13.3	12.9	13.7
12.9	13.3			12.7	11.8	11.4	12.6		11.3		12.3	7.1	13.5	13	13.9
13	13.5			12.8	11.9	11.5	12.7		11.5		12.5	7.9	13.7	13.2
13.1	13.7			12.9	12	11.7	12.8		11.6		12.7	7.8	13.9	13.3
13.3	13.9			13	12.1	11.8	12.9		11.7		12.9			13.5
13.5				13.1	12.3	12	13.1		11.8		13.1		1.1	13.7
13.6				13.3	12.5	12.2	13.3		11.9		13.3			13.9
13.8				13.5	12.7	12.3	13.5		12		13.5
13.9				13.7	12.9	12.5			12.1		13.7
				13.9	13	12.8			12.3		13.9
					13.1	12.9			12.5
					13.3	13			12.7
					13.4	13.1			12.9
					13.5	13.3			13.1
					13.7	13.6			13.3
					13.9	13.7			13.5
						13.8			13.7
									13.9

## Sheet: Fig. 5b Day 7
1	2	3	4	5	6	7	8	9	10	11	12	13	14	15	16
4.1	0.2	4.2	4.6	3.4	1.7	14.5	5.7	15.3	0.2	1.8	0.2	2.2	5.6	0.2	1.3
4.2	0.1	4.1	5.4	14.7	3	15.4	6	15	15.5	1.9	4.2	1.9	5.4	1.1	1.3
5.1	2.8	4.2	5.2	15.2	15.4	15.4	7	0.7	15	2.8	4.4	3.1	5.5	14.6	5.5
6.4	3.3	5	5.9	15	14.6	15	7.3	14.7	4.9	2.8	4.5	0.1	5.6	2	6.5
6.9	4.4	5.6	5.6	3.9	14.9	2.4	7.2	15	4.8	15.5	7.5	3.4	6.9	1.5	6.5
7.1	4.4	5.5	5.8	4.6	4.1	3.1	7.5	14.8	6.2	4.8	7.5	3.7	7.8	2.6	6.6
6.8	5.3	6.2	6.8	4.8	15.1	3.8	8	2	7.7	5.2	7.9	2	7.6	2.4	7.5
7.5	6	5.9	6.1	5	4.4	4.2	7.2	14.6	7.6	5.9	7.5	4	8	4.5	7.8
7.2	5.4	6.5	7	4.3	4.2	3.7	7.7	14.6	7.9	5.3	8.3	4	8.2	4.8	8
7.9	6.7	7	7.1	4.5	3.9	4.7	8.1	3.1	7.9	5.9	7.8	4.6	8.8	5.3	7.8
7.1	6.7	7.2	7.1	5.4	4.7	5.6	8.3	14.6	8.5	6.5	8.6	6.7	8	6.1	8.2
7.3	7.6	7.4	7.2	5.6	4.5	5.1	8.1	4.1	8	6.6	8.6	7.7	8.9	6.7	8.1
8.1	7.6	7.6	8	5.9	5.2	5.6	8.8	4.8	8.5	6.3	8.9	7.5	8.5	7.5	8.2
8.3	7.2	8.3	7.5	5.8	5.6	5.9	9.1	4.5	9.1	7	8.2	8.6	8.7	7.2	8.9
8.3	8	7.9	7.6	6.1	5.7	6	8.5	4.4	8.8	7.1	9.1	8.5	9.2	7.7	8.6
8	8.1	8.4	7.6	6.5	6.2	6.8	8.9	5.2	8.9	7.3	8.8	8.9	9.5	8.5	8.4
8.1	7.7	8.4	7.9	7	6.2	6.9	8.9	5.7	9	7.6	9	8.6	9.1	8.2	8.8
8.8	7.9	8.5	8	7	6.2	6.9	9.8	5.7	8.9	7.2	8.8	8.4	9.2	8.6	9.4
8.9	8	8.7	8.7	7.1	6.6	7.3	9.5	5.6	9.7	8.1	8.7	8.6	10.2	8.9	8.9
8.5	8.8	9.4	8.1	7	6.4	7.2	9.3	5.9	9.8	8	9.6	9.2	9.9	8.9	9.7
8.5	8.2	9.2	8.3	7.5	7.2	7.1	9.3	6.1	9.4	7.8	8.9	9.6	9.7	8.3	9.2
8.7	8.4	9.2	8.5	7.4	7.7	7.1	9.9	6.9	10	8.3	9.3	9.1	10.5	8.2	9.3
9.4	8.6	9.2	8.9	7.7	6.9	8.1	10.4	7.1	9.6	8.7	9.6	9.6	10.5	8.9	9.3
9.5	8.6	9.7	8.4	8.1	7	8.1	10.5	7.4	9.6	8.8	10.2	9	9.9	8.6	10.1
9.5	9.5	10.1	9.3	8.3	8	8.3	10.6	7.5	9.6	8.8	9.9	9.6	9.8	9.2	9.6
9.6	9.4	10.5	8.6	8.5	7.4	8.4	10.1	7.6	9.7	8.7	10.5	9.5	10.7	9.8	10.6
9.5	9.5	9.8	9.1	8.6	7.4	8.4	10.5	7.7	10.4	8.6	9.8	9.9	11.1	9.1	9.9
10.1	9.6	10.8	8.8	8.6	8.4	8.9	11	8.4	10.5	9	10.2	9.6	10.5	9.4	10.1
10.4	9.5	10.1	9.7	7.9	7.9	9.3	10.3	8.3	10.4	8.7	10.7	9.6	10.5	9.5	10.6
10.1	9.4	10.9	9.7	8	8.9	9	11.2	8.7	10.9	8.9	10.3	10.1	11.3	10.1	10.1
10.2	9.9	11	5.3	8.2	8.2	9.6	11.3	8.5	10.7	9.7	11	10.3	11.4	10.2	10.6
10.4	9.4	11.2	10	8.7	8.6	9.4	10.7	8.2	10.9	9.8	10.8	10	11.4	10	10.9
10.3	9.6	10.6	10	8.5	9	9.6	10.8	8.3	10.7	9.8	11.3	10.6	11	10	11.2
10.8	9.6	11.1	10.4	9	9.2	9.5	11.3	9.1	11.2	10	11	10.9	11.9	10.6	11.2
11.1	10.7	11.2	10.2	9.1	9.4	9.6	11.7	8.9	10.9	9.4	11	11.1	12.2	10.6	11.3
11.2	10.8	11.1	10.6	9.4	9.4	10.1	11.5	9.4	11.1	9.9	11.8	10.8	12.3	10.8	11.2
11.1	10.1	11.7	10.3	9.9	9.3	9.9	11.6	9.5	11.9	10.1	4.5	11.1	11.6	11.1	11.2
10.8	10.7	11.8	10.5	9.5	9.1	10.3	11.8	9.4	12	10.5	4.6	11.7	12	10.8	11.7
11.3	11	11.5	10.7	9.7	9.9	10.8	11.6	9.7	11.7	10.4	11.5	11.6	12	11.4	11.6
10.9	10.7	11.9	10.6	10.4	9.5	10.8	11.7	9.6	12	10.3	5.2	5.2	7.3	11.2	7.1
11.1	11.3	12.5	11.3	10	10.1	10.9	12.7	9.7	12.4	10.8	5.2	6	7.7	11.6	7.2
11.3	11.2	12.1	11.1	10	10.4	11.3	12.9	9.8	12.5	11	5.1	5.7	7.8	11.3	7.4
11.3	11.2	12.5	11.1	10.6	9.7	11.2	12.8	10.4	12.1	10.9	6.3	6.7	13.3	11.7	7.9
11.9	11.3	12.5	11.3	11.1	10.8	11.1	13.5	10	12.5	10.5	7.3	6.2	13.4	12.1	12.7
11.5	12	12.2	11.7	10.7	10	11.5	12.8	9.8	12.4	11.6	12.8	4	13.6	11.8	12.6
12.3	12.5	12.7	11.5	11.1	10.9	10.9	13.3	10.1	13.2	10.9	12.4	4.1	13.4	11.8	13.1
12.3	12.5	13.3	11.5	11.2	11	11.3	13.6	10.8	13.5	11.4	12.6	12.5	13.3	11.7	13.6
12.7	12.4	13	12.3	11.2	10.3	12.2	13.3	11	13.4	11.1	12.7	12.7	14	11.9	13.5
12.5	13.1	12.9	12.1	11.3	10.9	12.2	13.5	11.3	14.1	11.6	13.7	12.7	14.4	11.9	13.6
12.8	12.7	13.5	12	11.8	11.4	12.1	13.7	10.6	14.5	12.1	13.5	13.5	14.7	12.4	13.7
13.1	13	13.6	12	11.2	11	12.4	14.3	11.3	14.6	11.6	13.8	13.6	14.6	12.5	13.7
12.8	13.6	14	12.2	11.5	11.6	12.2	15.3	11.2	15.5	12.5	13.9	13.2	15.4	12.7	14
12.7	13.1	15	12.7	11.7	11.5	12.5	14.6	11.2	15.5	12.5	14.6	13.5	15	13.3	13.9
13.5	13.3	15.3	12.7	12	11.8	12.4	14.8	11.5	14.5	12.4	15.4	13.8	15.4	13.2	15.4
12.6	14.1	15.3	13.1	12.4	12	12.7	14.9	11.6	15	12.4	14.8	13.9	15.3	13.3	14.6
13.1	13.5	14.7	12.6	12.1	11.3	12.4	15.4	11.9	15.4	4.5	14.8	14.8	14.7	13.8	15.5
14	14.8	14.6	13.4	12.2	11.8	13.1	14.9	12	14.7	4.6	4.5	15.5	4.8	13.3	14.6
13.5	15.1	15.3	13.5	12.7	12.4	13.1	14.7	11.7	15.3	4.9	4.7	14.7	4.9	14	15
13.6	14.7	15.1	13.1	12.7	12.3	14	15.1	11.6	15.3	6.7	4.1	15.4	5.7	14.8	6.1
13.5	15.1	14.5	14.1	13.3	13	15.1	15	12.4	15.1	6.2	5.5	14.5	6.3	14.8	4.2
15.4	15.3	15.4	13.6	13	13	15.3	15.4	12.2	14.5	14.1	5.9	14.8	15	15.1	4.6
14.6	15	15	15.1	13.1	13	14.9	15.4	12.8	14.9	15.5	6.5	15.2	14.5	15.4	4.4
14.8	15.2	15	15	13.3	12.8	15	15.3	12.4	15.4	14.9	14.8	15.1	15.5	14.7	5.1
15.4	15.3	15.1	14.7	13.1	12.9	15.3	15.2	12.5	15.2	14.8	7.1	7.3	15	15.2	5.3
15	14.7	15.3	14.5	13.1	13.7	15.5	15.2	13.5	14.9	15.4	7.4	7.9	14.8	15.4	5.7
15.1	15.1	15.4	15.3	13.3	13.5	15	15.4	13.7	15.1	15.3	7.6	7.5	14.7	14.7	15.1
15.1	14.6	14.9	15.3	14.3	14	15.4	14.6	14	14.7	15	7.8	7.4	15.1	14.8	15.4
15.2	15	14.6	14.9	14.7	13.4	15.2	14.8	14.1	15.1	14.6	15.1	7.2	15.1	15	15.4
14.5	15.3	15.2	14.6	15.4	15.4	15.1	14.5	13.4	15.5	15.1	14.7	15.4	15.3	15.4	15

## Sheet: Fig. 5b Day 8
1	2	3	4	5	6	7	8	9	10	11	12	13	14	15	16
1.5	2.5	1.3	0.5	0.8	0.5	2.2	3.5	0.5	1.5	3.3	4	4.5	1.5	1	1.7	3.5
4.2	4.5	1.5	2.5	1.5	1.3	2.4	4.2	0.6	4	3.9	4.5	4.8	3.5	4.5	2.3	4.1
4.4	5.1	1.7	3	2.2	1.6	2.6	4.3	0.7	4.1	4.1	4.7	5.1	4.1	5	2.7	4.3
4.5	5.3	2.5	3.2	2.7	2.2	3.1	4.7	1.5	4.7	4.6	5.2	5.2	4.4	5.1	3.5	4.6
4.7	5.5	3.2	3.4	4.1	2.4	3.3	5.3	2.6	5.4	4.8	5.6	5.3	4.9	5.2	4.2	4.7
5.5	6	3.4	3.6	4.3	2.8	3.5	5.5	2.7	5.8	5.5	5.9	5.4	5.2	5.3	4.4	4.8
6.1	6.2	3.6	3.8	4.6	4.2	3.7	6	2.8	6.1	6.1	6.2	5.5	5.4	5.6	4.6	5
6.2	6.4	3.8	4	4.8	4.6	3.9	6.1	3.5	6.2	6.2	6.6	6.3	5.6	5.7	4.8	5.1
6.4	6.6	4.1	4.1	4.9	4.9	4	6.2	4.2	6.6	6.3	7	6.4	5.8	5.8	5.2	5.2
6.6	6.8	4.3	4.3	5	5.2	4.1	6.3	4.9	6.7	6.4	7.1	6.5	6.1	6.2	5.4	5.4
6.7	7	4.5	4.6	5.2	5.4	4.3	6.4	5.3	7.1	6.5	7.2	6.6	6.2	6.4	5.6	5.5
6.8	7.1	5.2	4.8	5.4	5.6	4.6	6.5	5.7	7.2	7.1	7.3	6.7	6.3	6.6	5.8	5.9
6.9	7.2	5.4	4.9	5.6	5.8	4.8	6.6	6.1	7.3	7.2	7.4	7	6.4	6.8	6.2	6.2
7.1	7.3	5.6	5.3	5.8	6	4.9	7.1	6.2	7.4	7.3	7.6	7.1	6.5	7.1	6.4	6.3
7.3	7.5	5.8	5.7	6.2	6.2	5	7.2	6.3	7.5	7.4	7.7	7.2	6.6	7.2	6.6	6.5
7.4	7.6	6	6.1	6.4	6.4	5.2	7.3	6.4	7.6	7.5	8.1	7.5	6.7	7.3	6.8	6.7
7.5	7.7	6.2	6.3	6.6	6.6	5.4	7.4	6.5	8.1	7.6	8.2	7.6	6.9	7.4	7.1	6.8
7.6	7.9	6.4	6.4	6.8	6.8	5.6	7.5	7	8.2	7.7	8.3	7.7	7.1	7.5	7.2	6.9
7.7	8.1	6.5	6.5	7	7	5.8	7.6	7.1	8.3	8.1	8.4	7.8	7.2	7.6	7.3	7.1
7.9	8.2	6.6	6.6	7.1	7.1	5.9	8.1	7.2	8.5	8.2	8.5	8	7.3	7.7	7.4	7.2
8	8.3	6.7	6.8	7.2	7.3	6	8.2	7.5	8.6	8.3	8.6	8.2	7.5	8.1	7.5	7.3
8.1	8.4	6.9	6.9	7.3	7.4	6.2	8.3	7.6	8.7	8.4	8.7	8.3	7.6	8.2	8	7.4
8.3	8.5	7.1	7	7.5	7.5	6.4	8.4	7.7	8.8	8.5	8.8	8.4	7.7	8.3	8.2	7.6
8.5	8.6	7.3	7.1	7.6	7.6	6.6	8.5	7.8	8.9	8.6	9	8.5	7.8	8.4	8.3	7.7
8.7	8.7	7.4	7.3	7.7	7.7	6.8	8.6	8	9.1	8.7	9.1	8.6	8	8.5	8.4	7.8
8.8	8.8	7.5	7.4	7.9	7.9	7.1	8.7	8.1	9.2	8.8	9.2	8.7	8.2	8.6	8.5	8
8.9	9	7.6	7.5	8	8.1	7.2	8.8	8.2	9.3	8.9	9.3	8.8	8.3	8.7	8.6	8.1
9.1	9.1	7.7	7.6	8.1	8.2	7.3	8.9	8.3	9.4	9.1	9.4	9	8.4	8.8	8.7	8.4
9.2	9.2	7.9	7.7	8.2	8.3	7.4	9	8.4	9.5	9.2	9.5	9.1	8.5	9	8.9	8.6
9.3	9.3	8	7.9	8.3	8.4	7.5	9.1	8.5	9.6	9.3	9.6	9.2	8.6	9.1	9	8.7
9.4	9.4	8.1	8	8.4	8.5	7.6	9.2	8.6	9.7	9.4	9.7	9.3	8.7	9.2	9.1	8.8
9.5	9.5	8.2	8.1	8.5	8.6	7.7	9.3	8.7	9.8	9.5	10.1	9.4	8.8	9.3	9.2	9
9.6	9.6	8.3	8.2	8.6	8.7	7.8	9.4	8.8	10	9.6	10.2	9.5	8.9	9.5	9.3	9.1
9.8	9.8	8.5	8.3	8.7	8.8	7.9	9.5	9.1	10.1	9.7	10.3	9.7	9	9.6	9.6	9.4
10	10.1	8.7	8.5	8.9	9	8.1	9.6	9.2	10.2	9.8	10.5	9.8	9.1	9.7	9.7	9.5
10.1	10.2	8.8	8.7	9.1	9.1	8.2	9.7	9.3	10.5	10.3	10.6	10	9.2	9.8	9.8	9.6
10.3	10.3	8.9	8.8	9.2	9.2	8.3	9.8	9.4	10.6	10.4	10.7	10.1	9.3	10.2	9.9	9.7
10.5	10.4	9.1	8.9	9.3	9.3	8.4	10.1	9.5	10.7	10.5	10.8	10.2	9.4	10.3	10	9.8
10.6	10.6	9.2	9.1	9.4	9.4	8.5	10.2	9.6	10.8	10.7	10.9	10.3	9.5	10.4	10.1	10.1
10.7	10.7	9.3	9.2	9.5	9.5	8.6	10.3	9.7	11	10.8	11.1	10.6	9.6	10.5	10.2	10.2
10.9	10.8	9.4	9.3	9.6	9.6	8.7	10.4	9.8	11.1	10.9	11.2	10.7	9.9	10.6	10.3	10.3
11	10.9	9.5	9.4	9.8	10	8.8	10.7	10	11.2	11	11.3	10.8	10.1	10.7	10.4	10.4
11.1	11	9.6	9.5	10	10.1	8.9	10.8	10.1	11.3	11.1	11.5	10.9	10.2	10.8	10.5	10.5
11.3	11.1	9.8	9.6	10.1	10.2	9.1	10.9	10.2	11.4	11.4	11.6	11.1	10.4	10.9	10.6	10.6
11.4	11.3	9.9	9.8	10.3	10.3	9.2	11	10.3	11.5	11.5	11.7	11.2	10.5	11.1	10.7	10.7
11.5	11.4	10	10.1	10.5	10.5	9.3	11.1	10.4	11.6	11.6	11.8	11.3	10.6	11.2	11.1	10.8
11.7	11.5	10.1	10.3	10.6	10.7	9.4	11.2	10.5	12	11.7	12.1	11.6	10.7	11.3	11.2	10.9
11.9	11.7	10.3	10.5	10.7	10.8	9.5	11.4	10.6	12.1	11.8	12.4	11.7	10.8	11.6	11.4	11
12	11.9	10.5	10.7	10.8	10.9	9.6	11.5	10.9	12.3	12.1	12.5	11.8	11	11.7	11.5	11.1
12.1	12	10.7	10.8	10.9	11.1	9.7	11.6	11.1	12.5	12.2	12.6	12	11.1	11.8	11.6	11.2
12.2	12.1	10.8	10.9	11.1	11.2	9.8	11.7	11.2	12.7	12.3	12.7	12.1	11.2	12	11.7	11.3
12.3	12.2	10.9	11.1	11.2	11.3	10.2	12	11.3	12.8	12.5	12.8	12.2	11.6	12.1	11.8	11.4
12.5	12.5	11	11.2	11.4	11.4	10.3	12.1	11.5	13.1	12.7	13.2	12.5	11.7	12.4	12	11.5
12.7	12.7	11.1	11.3	11.5	11.5	10.4	12.2	11.6	13.3	12.8	13.4	12.6	11.8	12.5	12.1	11.6
12.8	12.9	11.2	11.4	11.7	11.8	10.5	12.5	11.7	13.4	13.2	13.5	12.7	11.9	12.6	12.3	11.9
12.9	13	11.3	11.5	11.9	11.9	10.6	12.7	12	13.5	13.4	13.6	13.1	12.1	12.7	12.5	12
13.1	13.1	11.4	11.8	12	12	11.1	12.9	12.1	13.8	13.6	13.7	13.3	12.2	12.8	12.7	12.1
13.3	13.3	11.5	12	12.1	12.1	11.2	13.1	12.3		13.8	13.8	13.5	12.3	13.1	12.9	12.3
13.5	13.5	11.7	12.1	12.2	12.3	11.3	13.3	12.5		13.9		13.7	12.5	13.3	13.1	12.5
13.7	13.7	12.1	12.3	12.5	12.5	11.4	13.5	12.7				13.9	12.6	13.4	13.3	12.7
13.8	13.8	12.3	12.5	12.7	12.7	11.5	13.7	13.1					12.7	13.5	13.4	12.9
13.9	13.9	12.5	12.7	12.8	12.8	11.6	13.8	13.3					13.1	13.8	13.5	13.1
		12.7	12.9	12.9	12.9	11.7	13.9	13.4					13.3		13.8	13.3
		12.9	13	13.1	13.1	12		13.5					13.5		13.9	13.4
		13.1	13.1	13.2	13.3	12.1		13.8					13.7			13.6
		13.2	13.2	13.4	13.5	12.2		13.9					13.9			13.7
		13.4	13.4	13.6	13.7	12.5										13.8
		13.6	13.6	13.8	13.8	12.6										13.9
		13.8				12.7
		13.9				13.1
						13.2
						13.3
						13.6
						13.7
						13.8

## Sheet: Fig. 5d
Blind	Blind	Blind	Blind	Blind	Blind	Blind	Blind	Normal	Normal	Normal	Normal	Normal	Normal	Normal	Normal
0.773488	0.672042	0.922084	0.615926	0.534461	0.779261	0.84604	0.798792	0.980314	0.948634	0.96772	0.617354	0.776311	0.727574	0.804061	0.671082
0.694922	0.583667	0.87304	0.478913	0.493517	0.823143	0.73411	0.767333	0.871708	0.827172	0.891548	0.598757	0.853027	0.841915	0.752015	0.493699
0.973966	0.948962	1.31619	0.831968	0.897224	1.16654	1.07967	1.00159	1.33392	1.13741	1.23954	0.992088	1.13663	1.18334	1.04017	0.765696
2.16669	1.76024	2.37627	1.51132	1.68194	2.15899	2.28092	2.01382	2.23916	2.64683	2.41467	2.01061	2.7426	2.24198	2.19492	1.79778
2.26604	2.33678	2.57775	2.06408	1.75139	2.59327	2.88045	2.55772	3.04675	2.73962	2.74544	1.96731	2.92208	2.56028	2.35714	1.98016
2.57734	2.69895	3.88104	2.46097	2.17211	3.15027	3.01555	2.82365	3.52224	3.6995	3.89861	2.84773	3.16938	3.40605	2.72019	2.19846
2.5813	2.54496	3.27693	2.13417	2.27008	3.28684	3.09482	2.99921	3.92353	3.70662	3.70092	2.56653	3.23209	2.90079	3.30611	2.536
2.56922	2.85589	3.41144	3.27367	3.11144	3.38256	2.90033	1.72033	3.5068	3.35955	3.42965	3.10728	2.84768	3.50856	2.93773	3.04216

## Sheet: Fig. 5e
	Control_Normal	Control_Normal	Control_Normal	Control_Normal	Control_Normal	Control_Normal	Control_Normal	Control_Normal	Control_Blind	Control_Blind	Control_Blind	Control_Blind	Control_Blind	Control_Blind	Control_Blind	Control_Blind	Normal	Normal	Normal	Normal	Normal	Normal	Normal	Normal	Blind	Blind	Blind	Blind	Blind	Blind	Blind	Blind
Baseline	0.675	0.75	0.975	0.55	0.675	0.75	0.65	0.63	0.352726	0.629498	0.541338	0.848391	0.631349	0.462563	0.524214	0.462756	0.857804	0.46778	0.248633	0.529751	0.798701	0.702658	0.602817	0.927081	0.452458	0.621807	0.395633	0.412417	0.501132	0.699523	0.980825	0.729788
Anticipatory lick	0.355785	0.528969	0.459111	0.511411	0.806046	0.645479	0.768315	0.69069	0.411423	0.756164	0.299922	0.729958	0.689927	0.790086	0.286052	0.529273	3.5068	3.35955	3.42965	3.10728	2.84768	3.50856	2.93773	3.04216	2.56922	2.85589	3.41144	3.27367	3.11144	3.38256	2.90033	1.72033
Water lick	6.06667	5.8	5.8	5.4	6.66667	5	6.86667	5.53333	6.13333	7	6.53333	5.66667	6.2	6.46667	6.6	6.26667	7.28333	7.18333	7.19167	7	7.25833	6.8	7.33333	7.225	5.69144	7.06389	4.46911	5.17678	5.34833	6.18467	5.60567	5.88444

## Sheet: Extended Data Fig. 4d
	Before stimulation	Before stimulation	Before stimulation	Before stimulation	Before stimulation	Before stimulation	Before stimulation	Before stimulation	Before stimulation	After stimulation	After stimulation	After stimulation	After stimulation	After stimulation	After stimulation	After stimulation	After stimulation	After stimulation
a-wave	32.0766	30.4354	29.4664	31.3187	31.0897	32.9236	32.1793	31.0977	31.1793	30.5678	31.3684	29.6858	33.0982	27.4277	32.0603	28.7358	30.046	27.9
b-wave	21.8553	20.4995	22.1349	22.509	23.9678	21.1088	18.1925	20.1406	18.3	21.344	25.0957	26.7569	19.4455	21.2142	21.8026	25.9153	21.7864	21.9
a-wave	33.8632	28.0812	31.6469	30.6605	29.0782	33.4567	32.9822	32.4603	31.4	32.7147	31.8557	31.4338	37.0853	35.736	33.6467	31.2215	31.8285	31.1
b-wave	19.1526	24.075	22.5204	21.2219	21.8658	21.296	18.3196	21.2487	18.1	21.7581	23.7424	19.3894	17.3438	19.1494	22.8037	22.9223	23.0459	22.5

## Sheet: Extended Data Fig. 4f
	Unexposed	Unexposed	Unexposed	Unexposed	Unexposed	Unexposed	Unexposed	Unexposed	Unexposed	Exposed	Exposed	Exposed	Exposed	Exposed	Exposed	Exposed	Exposed	Exposed
GCL	15.4313	14.7866	15.6321	15.5703	13.5992	13.9624	14.2107	14.4906	14.7153	15.1526	15.3163	18.0284	12.89	18.2753	16.0051	16.8001	13.603	14.892
INL	27.4387	18.0096	25.9833	31.2516	24.0932	30.2946	28.486	27.3101	27.9656	27.038	29.2104	22.7224	29.3621	24.1402	28.1052	29.9223	28.9139	31.2562
ONL	41.9011	52.1167	63.7672	53.3786	52.9855	47.6342	52.4874	54.3032	55.6421	60.6419	49.2087	55.4737	47.1838	44.5797	60.0813	53.7003	53.3211	59.9868

[truncated: 1 more sheets: Supplementary Fig. 11e]
